# Supplementary material for: Breast Tumor Cell-Stimulated Bone Marrow-Derived Mesenchymal Stem Cells Promote the Sprouting Capacity of Endothelial Cells by Promoting VEGF Expression, Mediated in Part through HIF-1α Increase
Source: Cancers (Basel). 2022 Sep 27;14(19):4711. doi: 10.3390/cancers14194711 (PMC9562024; doi:10.3390/cancers14194711)
Supplement: Supplementary file 1 [file cancers-14-04711-s001.zip]

Archive with 1 entries (1 files):
- cancers-1905594-supplementary.pdf
